# Supplementary material for: Network meta-analysis of the efficacy of first-line chemotherapy regimens in patients with advanced colorectal cancer
Source: Oncotarget. 2017 Oct 31;8(59):100668–77. doi: 10.18632/oncotarget.22177 (PMC5725053; doi:10.18632/oncotarget.22177)
Supplement: Supplementary file 2 [file oncotarget-08-100668-s002.xlsx]

## Sheet: sheet1
Supplementary Table 2: OR (95%CI) of ten treatment modalities of seven endpoints.
OR(95%CI)
ORR
A	1.04 (0.71, 1.48)	0.33 (0.08, 1.48)	0.49 (0.22, 1.03)	0.34 (0.22, 0.51)	1.05 (0.57, 1.96)	1.46 (0.72, 3.14)	0.69 (0.15, 3.80)	0.36 (0.20, 0.63)	0.56 (0.27, 1.19)
0.96 (0.67, 1.40)	B	0.32 (0.07, 1.48)	0.46 (0.20, 1.06)	0.32 (0.19, 0.55)	1.01 (0.60, 1.75)	1.44 (0.62, 3.24)	0.67 (0.14, 3.07)	0.34 (0.18, 0.65)	0.55 (0.24, 1.21)
3.02 (0.67, 13.29)	3.17 (0.68, 14.92)	C	1.46 (0.26, 7.74)	1.03 (0.20, 4.86)	3.17 (0.64, 15.79)	4.63 (0.85, 23.95)	2.05 (0.23, 15.12)	1.10 (0.22, 5.35)	1.81 (0.32, 8.74)
2.05 (0.97, 4.58)	2.16 (0.95, 4.98)	0.68 (0.13, 3.80)	D	0.70 (0.36, 1.33)	2.22 (0.88, 5.70)	3.08 (1.06, 9.09)	1.39 (0.30, 7.61)	0.76 (0.32, 1.64)	1.17 (0.49, 2.77)
2.95 (1.95, 4.65)	3.11 (1.81, 5.32)	0.97 (0.21, 4.93)	1.43 (0.75, 2.74)	E	3.14 (1.61, 6.33)	4.36 (1.94, 10.49)	2.06 (0.48, 9.76)	1.06 (0.67, 1.69)	1.68 (0.92, 3.08)
0.95 (0.51, 1.74)	0.99 (0.57, 1.66)	0.32 (0.06, 1.56)	0.45 (0.18, 1.14)	0.32 (0.16, 0.62)	F	1.41 (0.55, 3.52)	0.65 (0.14, 2.60)	0.34 (0.17, 0.68)	0.53 (0.21, 1.30)
0.68 (0.32, 1.39)	0.69 (0.31, 1.60)	0.22 (0.04, 1.17)	0.32 (0.11, 0.94)	0.23 (0.10, 0.51)	0.71 (0.28, 1.83)	G	0.47 (0.09, 2.04)	0.24 (0.10, 0.60)	0.38 (0.13, 1.06)
1.45 (0.26, 6.68)	1.50 (0.33, 7.10)	0.49 (0.07, 4.33)	0.72 (0.13, 3.32)	0.49 (0.10, 2.09)	1.55 (0.38, 7.13)	2.12 (0.49, 11.56)	H	0.53 (0.10, 2.46)	0.83 (0.20, 3.04)
2.78 (1.58, 5.02)	2.93 (1.54, 5.47)	0.91 (0.19, 4.61)	1.32 (0.61, 3.16)	0.94 (0.59, 1.49)	2.92 (1.47, 5.89)	4.13 (1.66, 10.22)	1.88 (0.41, 9.67)	I	1.58 (0.74, 3.26)
1.77 (0.84, 3.67)	1.82 (0.83, 4.16)	0.55 (0.11, 3.09)	0.86 (0.36, 2.05)	0.60 (0.32, 1.08)	1.89 (0.77, 4.71)	2.65 (0.94, 7.65)	1.21 (0.33, 5.12)	0.63 (0.31, 1.36)	J
DCR
A	1.22 (0.75, 1.91)	0.69 (0.15, 2.76)	0.58 (0.20, 1.48)	0.57 (0.33, 1.01)	0.72 (0.34, 1.61)	1.39 (0.51, 3.30)	0.47 (0.19, 0.98)
0.82 (0.52, 1.34)	B	0.58 (0.12, 2.40)	0.47 (0.16, 1.32)	0.47 (0.24, 0.96)	0.60 (0.30, 1.24)	1.14 (0.39, 3.08)	0.39 (0.15, 0.85)
1.44 (0.36, 6.67)	1.72 (0.42, 8.57)	C	0.81 (0.15, 4.83)	0.83 (0.19, 4.23)	1.06 (0.21, 5.80)	1.99 (0.36, 10.88)	0.67 (0.13, 3.57)
1.74 (0.67, 4.90)	2.12 (0.76, 6.30)	1.24 (0.21, 6.50)	D	1.03 (0.47, 2.28)	1.26 (0.41, 4.49)	2.38 (0.60, 9.25)	0.85 (0.26, 2.31)
1.76 (0.99, 3.06)	2.14 (1.04, 4.24)	1.21 (0.24, 5.32)	0.97 (0.44, 2.15)	E	1.27 (0.54, 3.08)	2.39 (0.79, 6.92)	0.82 (0.38, 1.51)
1.38 (0.62, 2.97)	1.67 (0.81, 3.36)	0.95 (0.17, 4.78)	0.79 (0.22, 2.44)	0.79 (0.33, 1.84)	F	1.89 (0.54, 6.24)	0.64 (0.26, 1.39)
0.72 (0.30, 1.95)	0.88 (0.33, 2.57)	0.50 (0.09, 2.77)	0.42 (0.11, 1.67)	0.42 (0.14, 1.27)	0.53 (0.16, 1.85)	G	0.34 (0.10, 1.15)
2.11 (1.02, 5.18)	2.59 (1.18, 6.60)	1.50 (0.28, 7.68)	1.17 (0.43, 3.88)	1.21 (0.66, 2.65)	1.57 (0.72, 3.89)	2.91 (0.87, 10.44)	I
1-year overall survival rate
A	0.97 (0.67, 1.41)	0.95 (0.49, 1.75)	0.82 (0.56, 1.14)	0.71 (0.41, 1.21)	1.13 (0.56, 2.24)	0.71 (0.45, 1.10)
1.03 (0.71, 1.50)	B	0.98 (0.46, 1.92)	0.84 (0.52, 1.33)	0.73 (0.46, 1.14)	1.16 (0.52, 2.48)	0.72 (0.43, 1.22)
1.05 (0.57, 2.03)	1.02 (0.52, 2.16)	D	0.86 (0.52, 1.46)	0.75 (0.35, 1.65)	1.18 (0.48, 3.15)	0.75 (0.41, 1.36)
1.23 (0.87, 1.78)	1.20 (0.75, 1.94)	1.17 (0.69, 1.93)	E	0.88 (0.49, 1.57)	1.39 (0.65, 3.00)	0.87 (0.63, 1.19)
1.40 (0.82, 2.41)	1.36 (0.87, 2.18)	1.33 (0.60, 2.87)	1.14 (0.64, 2.04)	F	1.59 (0.65, 3.79)	0.99 (0.54, 1.79)
0.89 (0.45, 1.79)	0.86 (0.40, 1.91)	0.85 (0.32, 2.07)	0.72 (0.33, 1.53)	0.63 (0.26, 1.54)	G	0.62 (0.27, 1.39)
1.41 (0.91, 2.25)	1.38 (0.82, 2.34)	1.34 (0.74, 2.44)	1.15 (0.84, 1.60)	1.01 (0.56, 1.84)	1.60 (0.72, 3.73)	I
2-year overall survival rate
A	1.16 (0.78, 1.74)	0.84 (0.39, 1.68)	0.83 (0.55, 1.23)	0.81 (0.46, 1.48)	1.48 (0.72, 3.12)	0.67 (0.36, 1.21)
0.86 (0.57, 1.28)	B	0.71 (0.28, 1.53)	0.71 (0.41, 1.28)	0.69 (0.43, 1.13)	1.29 (0.56, 2.99)	0.56 (0.30, 1.20)
1.19 (0.60, 2.58)	1.40 (0.65, 3.53)	D	1.00 (0.56, 1.78)	0.99 (0.42, 2.31)	1.82 (0.66, 4.96)	0.81 (0.37, 1.69)
1.21 (0.81, 1.83)	1.41 (0.78, 2.42)	1.00 (0.56, 1.79)	E	0.98 (0.53, 1.84)	1.82 (0.79, 4.22)	0.80 (0.47, 1.32)
1.24 (0.68, 2.19)	1.44 (0.89, 2.34)	1.01 (0.43, 2.37)	1.02 (0.54, 1.88)	F	1.85 (0.71, 4.77)	0.81 (0.42, 1.64)
0.68 (0.32, 1.38)	0.78 (0.33, 1.77)	0.55 (0.20, 1.52)	0.55 (0.24, 1.26)	0.54 (0.21, 1.41)	G	0.44 (0.17, 1.11)
1.50 (0.83, 2.81)	1.78 (0.83, 3.37)	1.23 (0.59, 2.71)	1.25 (0.76, 2.12)	1.24 (0.61, 2.37)	2.28 (0.90, 5.82)	I
3-year overall survival rate
A	1.18 (0.24, 5.73)	0.35 (0.04, 3.29)	0.32 (0.07, 1.57)	0.88 (0.10, 8.13)
0.85 (0.17, 4.09)	B	0.29 (0.02, 4.49)	0.27 (0.03, 2.44)	0.74 (0.16, 3.44)
2.87 (0.30, 24.45)	3.46 (0.22, 48.46)	D	0.91 (0.20, 4.13)	2.53 (0.11, 52.05)
3.10 (0.64, 14.79)	3.73 (0.41, 33.35)	1.09 (0.24, 5.06)	E	2.75 (0.19, 40.22)
1.13 (0.12, 9.68)	1.35 (0.29, 6.18)	0.40 (0.02, 8.82)	0.36 (0.02, 5.32)	F
1-year progression-free survival rate
A	0.90 (0.53, 1.60)	0.31 (0.08, 1.01)	0.39 (0.19, 0.74)	0.80 (0.36, 2.58)	1.01 (0.38, 3.10)	0.27 (0.10, 0.62)
1.12 (0.63, 1.90)	B	0.34 (0.08, 1.21)	0.42 (0.17, 0.92)	0.90 (0.44, 2.54)	1.12 (0.35, 3.83)	0.31 (0.10, 0.74)
3.23 (0.99, 12.10)	2.92 (0.83, 11.89)	D	1.23 (0.44, 3.64)	2.66 (0.71, 14.01)	3.34 (0.72, 18.64)	0.85 (0.24, 2.99)
2.59 (1.36, 5.36)	2.36 (1.08, 5.80)	0.81 (0.27, 2.25)	E	2.10 (0.87, 7.48)	2.60 (0.82, 10.26)	0.71 (0.32, 1.40)
1.26 (0.39, 2.77)	1.12 (0.39, 2.26)	0.38 (0.07, 1.42)	0.48 (0.13, 1.14)	F	1.29 (0.26, 4.72)	0.33 (0.09, 0.81)
0.99 (0.32, 2.65)	0.90 (0.26, 2.87)	0.30 (0.05, 1.38)	0.38 (0.10, 1.21)	0.77 (0.21, 3.79)	G	0.27 (0.06, 0.96)
3.66 (1.61, 9.74)	3.26 (1.34, 10.09)	1.18 (0.33, 4.21)	1.41 (0.71, 3.09)	3.02 (1.24, 11.41)	3.76 (1.04, 16.72)	I
2-year progression-free survival rate
A	0.68 (0.27, 1.46)	0.92 (0.18, 5.30)	0.75 (0.27, 2.21)	0.43 (0.08, 1.85)	0.89 (0.19, 4.00)
1.48 (0.68, 3.74)	B	1.37 (0.24, 10.48)	1.12 (0.32, 4.65)	0.62 (0.17, 2.34)	1.30 (0.24, 7.63)
1.09 (0.19, 5.61)	0.73 (0.10, 4.23)	D	0.80 (0.21, 3.06)	0.46 (0.04, 3.96)	0.94 (0.08, 8.94)
1.33 (0.45, 3.66)	0.89 (0.21, 3.09)	1.24 (0.33, 4.82)	E	0.57 (0.08, 3.24)	1.17 (0.17, 7.22)
2.32 (0.54, 12.01)	1.61 (0.43, 6.03)	2.18 (0.25, 23.78)	1.76 (0.31, 12.78)	F	2.10 (0.25, 18.00)
1.13 (0.25, 5.38)	0.77 (0.13, 4.14)	1.06 (0.11, 11.77)	0.86 (0.14, 5.79)	0.48 (0.06, 3.98)	G
Notes: OR = Odds ratio; 95%CI = 95% confidence interval, odds ratio (95%CI) below the treatments should be read from row to column while above the treatments should be read from column to row. ORR = overall response rate; DCR = Disease control rate; A = FOLFOX (folinic acid+5-fluorouracil+oxaliplatin); B = FOLFIRI (folinic acid+5-fluorouracil+ irinotecan); E = FF (folinic acid+5-fluorouracil); F …
